# Supplementary material for: The relationship between perceived teacher support and student engagement in Chinese senior high school English classrooms: the mediating role of learning motivation
Source: Front Psychol. 2025 Mar 5;16:1563682. doi: 10.3389/fpsyg.2025.1563682 (PMC11919841; doi:10.3389/fpsyg.2025.1563682)
Supplement: Supplementary file 1 [file Table_1.xlsx]

## Sheet: Sheet1
grade	gender	ES1	ES2	ES3	ES4	AS1	AS2	AS3	CS1	CS2	CS3	BE1	BE2	BE3	BE4	EE1	EE2	EE3	CE1	CE2	CE3	IM1	IM2	IM3	EM1	EM2	EM3
1	1	4	5	4	4	3	5	4	1	4	2	5	5	4	5	2	3	3	4	3	4	2	4	4	4	4	5
1	2	5	4	4	5	4	3	4	3	4	3	4	3	4	5	4	4	5	5	3	4	3	3	4	5	5	5
1	2	4	4	4	5	4	4	4	4	5	4	4	4	4	4	4	4	4	3	4	4	4	4	4	4	4	4
1	1	3	3	3	3	3	3	5	4	4	4	2	1	1	2	2	2	2	3	1	2	1	2	1	5	5	5
1	2	4	5	4	5	5	4	5	4	5	4	4	4	4	5	5	5	4	4	4	4	4	4	4	5	5	5
1	2	3	3	4	4	4	4	4	4	4	4	4	3	4	4	4	4	4	3	3	4	5	4	4	4	4	4
1	2	3	3	3	3	3	4	3	4	4	4	2	2	4	5	3	3	3	4	1	2	3	3	3	4	4	4
1	1	3	3	4	4	3	4	4	4	3	4	4	3	4	4	3	4	4	4	3	2	1	2	3	5	5	4
1	1	5	3	4	5	5	5	5	4	4	5	5	4	4	3	2	5	5	4	3	4	4	4	2	5	5	5
1	2	4	5	5	4	4	4	4	4	4	4	4	3	4	4	4	4	4	5	3	4	4	5	5	4	5	5
1	2	4	5	5	4	4	4	4	4	4	4	5	5	5	5	5	5	5	5	5	4	4	4	5	5	5	5
1	1	3	3	3	3	3	3	4	5	3	4	1	1	4	5	4	3	4	4	1	5	3	3	4	4	4	3
1	2	5	4	5	5	4	5	5	5	5	5	4	3	1	4	4	3	5	5	3	5	4	4	5	5	3	1
1	1	4	3	4	4	5	5	4	5	5	5	4	3	3	4	5	5	4	4	4	4	4	4	4	5	5	5
1	1	5	5	5	4	5	5	5	5	5	5	4	4	3	4	5	5	5	5	3	4	4	4	4	5	4	4
1	2	3	4	5	5	4	4	4	5	4	5	5	3	4	3	4	2	5	3	1	3	2	2	2	5	1	1
1	2	3	3	2	2	4	4	4	2	4	4	5	4	4	5	4	4	4	2	1	2	4	4	4	4	4	4
1	2	3	3	3	3	4	4	4	4	4	4	5	5	2	4	3	4	4	3	2	3	2	3	3	5	4	4
1	2	4	3	4	4	3	5	5	4	4	3	4	4	4	5	3	3	5	3	3	4	4	3	4	5	5	5
1	1	3	3	4	4	4	3	4	5	5	5	3	4	5	3	3	3	3	4	4	5	5	3	4	4	4	5
1	1	4	4	5	3	5	4	5	3	4	5	3	4	5	5	3	5	4	5	3	4	4	5	4	4	4	3
1	2	4	5	3	5	5	5	5	5	5	5	2	4	4	5	4	4	4	3	2	2	2	3	4	5	5	5
1	2	3	3	3	4	4	4	4	4	4	3	5	1	2	3	4	5	2	5	5	5	1	1	1	4	4	3
1	2	2	3	3	2	2	2	3	3	3	2	4	5	3	5	3	3	4	3	2	3	5	5	4	5	5	5
1	1	5	5	4	5	4	5	5	5	4	5	4	4	4	5	3	4	4	5	4	5	4	4	5	5	5	5
1	2	5	5	5	5	5	5	5	5	5	5	5	4	5	4	4	5	5	3	3	4	5	5	4	3	5	5
1	2	4	5	5	5	5	5	5	5	5	5	5	3	5	5	4	4	5	4	2	3	3	3	3	5	5	5
1	2	5	5	5	5	5	5	5	5	5	5	5	4	5	5	5	5	5	5	3	5	5	5	5	5	5	5
1	2	3	3	3	4	4	4	4	4	5	5	4	3	4	4	3	3	3	3	3	4	4	4	4	4	3	2
1	2	3	3	5	5	5	5	5	5	5	5	2	1	1	1	3	3	3	3	3	3	3	3	4	4	4	4
1	1	5	5	5	5	5	5	5	5	5	5	4	4	3	5	4	3	4	3	3	3	3	4	4	4	4	4
1	2	4	4	4	4	5	4	3	3	3	4	4	4	1	4	3	4	5	3	1	4	5	4	5	5	5	5
1	2	1	3	2	2	4	3	4	4	2	2	4	2	4	4	3	3	4	4	1	3	4	4	4	3	4	4
1	1	5	5	4	5	5	2	5	1	5	5	5	3	2	2	5	5	5	3	2	4	4	4	1	5	5	5
1	2	4	5	4	5	3	5	5	5	4	3	5	5	3	4	4	5	5	4	3	4	5	5	5	5	5	5
1	2	3	3	3	4	4	4	4	4	4	4	5	1	3	4	1	3	3	3	1	4	1	3	3	5	5	5
1	2	4	4	4	4	5	5	5	5	5	5	4	4	4	2	4	4	4	4	3	4	4	4	4	4	4	4
1	1	3	3	4	3	5	3	4	4	4	3	4	2	2	2	4	5	3	3	2	3	2	4	3	4	3	2
1	2	3	4	4	4	3	5	5	4	5	5	4	4	3	3	3	4	5	4	3	4	2	3	4	5	4	5
1	1	3	4	3	3	4	3	4	5	5	4	4	4	2	1	2	3	3	4	2	4	2	2	2	4	5	5
1	1	3	4	4	3	2	4	3	4	3	2	4	2	2	4	3	4	4	2	1	2	3	2	3	4	4	4
1	1	1	3	3	3	3	3	3	3	3	3	5	5	1	1	3	3	3	3	3	5	3	3	3	3	3	3
1	1	5	5	5	5	5	5	5	5	5	5	4	3	4	4	5	4	4	4	3	5	5	5	5	5	5	5
1	1	3	3	3	3	3	4	3	4	3	3	2	3	2	4	2	3	1	2	3	3	1	1	4	3	4	4
1	2	3	3	3	4	4	4	4	5	4	4	4	3	3	5	4	4	5	4	3	4	4	3	5	5	5	5
1	2	3	3	3	4	4	4	4	5	4	4	4	3	3	5	4	4	5	4	3	4	4	3	5	5	5	5
1	1	4	5	5	5	5	5	5	5	5	5	4	5	4	4	4	4	5	4	4	4	3	4	3	4	5	5
1	2	5	5	5	5	5	5	5	5	5	5	4	4	4	3	5	5	4	5	4	5	5	5	3	2	5	5
1	1	1	1	1	1	2	2	3	2	3	4	5	4	1	1	2	4	3	4	1	3	2	3	4	4	5	4
1	1	4	3	2	2	4	4	4	4	4	4	4	4	4	4	5	5	5	4	4	4	4	4	4	5	4	4
1	1	5	5	5	4	5	4	4	5	5	5	5	5	4	5	4	5	3	5	5	5	5	5	5	4	4	3
1	2	3	3	3	4	4	4	5	3	5	4	4	4	3	2	4	4	4	4	3	3	4	4	3	5	5	4
1	2	2	3	3	2	5	4	4	3	5	4	2	2	2	2	2	4	3	3	1	2	1	1	1	1	1	1
1	2	3	5	2	5	4	5	5	4	4	4	5	2	4	5	5	5	5	4	2	4	3	4	2	4	2	5
1	1	5	5	5	5	5	5	5	5	5	5	4	3	4	4	4	3	3	3	1	4	4	3	4	4	4	4
1	1	3	3	3	3	4	5	4	4	4	4	4	1	4	3	1	2	3	4	3	4	2	3	4	4	4	4
1	2	5	5	5	5	5	5	5	5	5	5	4	3	4	3	4	3	4	4	3	4	2	2	2	4	4	4
1	2	4	4	4	3	3	4	4	4	4	4	3	3	4	5	4	4	5	3	4	5	4	5	3	5	5	5
1	2	5	5	5	5	5	5	5	5	5	5	4	4	5	5	5	5	5	5	4	5	5	5	5	5	5	5
1	1	4	4	4	4	4	4	4	4	4	4	3	3	2	3	2	3	5	4	4	4	2	2	4	4	4	4
1	2	2	3	2	4	3	3	4	4	4	4	4	2	3	3	3	3	4	3	2	3	2	3	3	4	4	4
1	2	2	3	2	4	2	2	4	4	5	2	4	1	4	2	2	1	2	4	1	4	2	2	4	5	5	5
1	1	5	5	5	5	5	5	5	5	5	5	5	5	5	5	4	5	5	5	3	3	4	4	5	5	5	5
1	2	4	4	4	5	5	5	5	5	5	5	4	5	4	5	4	4	4	5	5	4	3	2	3	4	4	5
1	2	4	4	4	4	4	4	4	4	4	4	4	3	4	4	3	3	3	4	3	3	4	4	4	4	4	4
1	1	5	5	5	5	5	5	5	5	5	5	4	3	3	3	5	5	5	5	5	5	4	4	4	4	4	4
1	1	4	3	4	3	5	5	5	5	4	5	4	4	4	4	3	4	4	4	4	4	3	3	3	4	4	4
1	2	5	3	3	4	2	2	4	3	4	4	3	2	4	4	2	4	4	2	1	2	1	2	3	3	4	5
1	2	4	4	4	4	4	5	4	4	5	4	4	3	4	5	4	3	3	4	3	4	3	4	3	4	3	4
1	1	3	4	4	4	4	4	5	4	4	4	4	4	5	4	4	4	3	3	2	4	3	3	4	4	5	5
1	2	3	3	3	3	3	4	4	3	4	4	4	1	2	2	3	3	4	4	1	4	4	3	4	4	4	4
3	2	5	5	5	5	5	5	5	5	5	4	5	5	5	5	5	5	5	5	5	5	5	5	3	5	5	5
3	1	4	3	3	4	3	3	3	4	3	3	4	4	4	4	4	4	4	4	4	4	4	4	3	3	3	3
3	1	4	4	4	5	4	4	5	4	5	4	4	4	4	4	4	4	4	4	4	4	4	4	3	4	4	4
2	2	4	4	4	3	3	4	4	4	4	4	3	3	3	4	3	3	3	4	4	3	3	3	4	3	3	3
2	2	5	5	5	5	5	5	5	5	5	5	5	5	5	5	5	5	5	4	4	4	4	4	4	5	5	5
2	1	5	5	5	5	5	5	5	5	5	5	5	5	5	5	5	5	5	4	5	5	5	5	5	5	5	5
1	2	4	4	5	4	4	5	5	4	4	4	3	3	4	4	4	4	4	4	3	3	4	4	4	4	4	4
1	2	5	5	5	5	5	5	5	5	5	5	5	5	5	4	5	5	5	5	4	4	5	5	5	5	5	5
1	2	5	5	5	5	5	5	5	5	5	5	5	5	5	5	5	5	5	5	5	5	5	5	5	4	4	4
3	1	4	4	4	4	4	3	3	4	3	3	4	4	4	3	3	3	4	3	3	3	4	3	3	2	3	2
3	1	3	3	3	3	4	4	4	3	3	2	3	3	3	3	3	3	3	3	3	3	3	3	2	2	2	2
3	1	5	4	3	2	3	3	3	4	4	5	3	3	3	4	5	4	4	4	2	4	5	5	5	3	4	4
3	1	5	5	4	5	3	4	5	4	5	3	5	5	5	4	4	4	5	3	3	5	3	4	5	5	3	4
3	2	3	3	4	3	4	3	4	3	3	4	3	4	2	3	4	2	3	3	3	3	4	3	4	2	3	3
3	1	5	4	4	4	4	4	3	3	3	3	5	3	3	4	5	5	5	4	4	5	4	4	4	5	3	3
1	2	4	5	5	5	5	4	4	5	5	5	4	3	3	4	4	4	4	2	2	4	3	3	3	4	4	4
1	1	4	3	4	2	2	2	4	3	2	3	2	3	4	3	3	4	3	4	3	3	3	4	2	2	2	3
1	1	3	4	2	3	4	3	3	2	2	4	4	3	2	3	3	3	3	3	4	3	2	2	3	2	2	3
1	1	4	5	4	5	4	5	4	4	4	4	5	5	4	4	4	4	4	5	4	5	4	4	5	5	5	4
1	1	4	5	4	5	4	5	4	5	4	3	4	5	3	2	2	2	3	3	3	4	3	4	4	3	3	3
1	1	4	5	3	3	3	3	4	4	5	4	3	3	3	3	4	3	3	2	2	2	2	2	2	2	4	4
1	2	4	5	3	3	4	4	4	4	3	4	4	4	3	4	4	4	3	3	4	3	3	3	3	4	3	3
1	2	4	5	5	5	5	4	4	5	5	5	4	3	3	4	4	4	4	2	2	4	3	3	3	4	4	4
1	1	4	5	5	5	5	4	4	5	5	5	4	3	3	4	4	4	4	2	2	4	3	3	3	4	4	4
1	1	4	4	4	4	3	3	3	3	4	3	4	4	4	4	3	3	3	4	3	3	3	4	3	3	4	4
1	2	4	4	3	4	3	4	3	4	3	3	4	4	4	4	4	4	4	3	3	3	4	4	3	4	3	3
1	1	3	3	3	4	4	4	4	3	3	3	4	4	4	3	3	3	2	2	2	3	4	4	3	2	1	2
1	1	4	4	4	4	4	4	4	4	3	4	4	4	4	4	4	4	3	3	3	3	3	3	3	3	4	4
1	1	3	3	3	3	3	3	2	2	3	2	3	3	3	3	3	4	2	3	3	3	1	1	2	2	3	3
1	2	4	4	4	5	3	4	4	5	3	3	5	5	5	4	4	5	5	3	5	5	5	5	5	4	4	5
1	2	5	5	5	5	5	5	5	4	4	5	5	5	4	3	5	4	5	5	4	4	2	4	5	5	3	4
1	1	3	2	3	2	3	3	3	2	3	3	3	2	3	3	2	3	3	4	3	3	2	2	2	3	3	2
1	1	2	3	3	3	3	4	2	2	2	2	3	4	2	3	3	2	3	3	2	3	2	3	2	2	2	2
1	1	5	5	5	4	5	5	4	4	3	5	3	4	5	5	4	3	4	5	4	4	5	4	5	4	4	3
1	1	5	4	5	4	4	4	4	5	4	4	4	5	4	4	5	4	4	3	3	4	4	4	3	5	5	4
2	1	4	5	4	4	5	5	5	5	4	4	4	4	4	4	5	4	4	4	5	5	4	4	5	5	4	4
2	2	5	5	5	5	5	4	4	4	4	4	5	5	5	4	4	4	4	5	4	4	4	4	4	5	4	4
2	2	3	4	3	4	3	4	3	4	3	3	3	4	3	3	4	3	5	2	4	3	3	3	4	4	3	3
2	2	3	3	4	2	3	3	2	4	3	2	4	3	2	3	3	4	3	3	3	4	3	2	4	2	3	3
2	1	4	3	3	4	3	4	3	3	3	4	4	3	2	3	4	3	4	3	4	4	4	4	4	4	4	4
2	2	4	4	4	4	5	4	5	4	5	4	4	4	5	4	4	4	4	5	4	4	4	5	4	5	4	3
2	2	4	5	5	5	5	4	4	5	5	5	4	3	3	4	4	4	4	2	2	4	3	3	3	4	4	4
2	1	2	2	2	2	2	2	3	3	3	3	3	2	2	2	2	2	2	2	2	3	1	1	1	2	3	3
2	2	5	5	5	5	5	5	5	5	5	5	5	5	5	5	5	5	5	5	4	4	3	4	4	3	4	4
2	1	3	3	3	3	3	3	3	4	4	3	5	5	5	5	4	4	4	4	4	4	4	4	4	3	4	4
2	2	3	3	3	4	4	3	3	3	4	4	5	5	5	4	4	4	4	4	3	3	4	4	4	3	4	3
2	2	4	5	5	5	5	4	4	5	5	5	4	3	3	4	4	4	4	2	2	4	3	3	3	4	4	4
2	1	4	4	4	4	4	4	4	3	3	3	4	4	4	4	4	4	3	3	3	3	3	3	3	4	4	4
2	2	3	4	3	4	4	4	3	5	4	5	4	5	4	4	5	3	4	4	3	4	4	3	4	3	4	3
2	1	4	5	5	5	5	4	4	5	5	5	4	3	3	4	4	4	4	2	2	4	3	3	3	4	4	4
2	1	5	5	4	4	5	4	4	3	4	4	5	5	4	3	4	4	5	4	4	4	4	4	4	4	3	3
2	2	3	4	4	3	4	3	5	4	3	4	3	2	2	3	2	3	3	3	2	4	3	2	3	2	3	2
2	2	4	3	3	4	4	4	3	4	4	4	5	4	3	3	4	4	4	3	4	4	4	3	4	4	4	3
3	1	4	3	4	3	4	4	4	3	3	3	4	3	4	3	4	3	4	3	4	3	4	4	4	4	4	3
3	2	3	4	3	4	3	4	5	3	2	4	3	4	3	2	3	4	3	4	2	3	4	3	3	4	2	4
3	2	4	4	4	4	4	4	5	5	5	5	5	5	5	5	5	5	4	4	4	4	4	3	3	3	4	3
3	2	4	4	4	4	4	3	3	3	3	3	4	4	4	4	3	3	3	3	3	4	4	4	3	3	3	4
3	2	5	5	5	5	5	5	5	4	4	4	5	5	5	5	5	5	5	5	4	4	3	4	3	3	4	3
3	2	4	5	5	5	5	4	4	5	5	5	4	3	3	4	4	4	4	2	2	4	3	3	3	4	4	4
3	2	4	5	5	5	5	4	4	5	5	5	4	3	3	4	4	4	4	2	2	4	3	3	3	4	4	4
3	1	4	4	4	4	3	3	3	3	3	3	4	4	4	3	3	3	3	3	1	1	3	3	3	3	3	3
3	2	5	5	5	5	5	5	5	4	4	4	3	3	3	4	4	4	3	3	4	4	4	4	4	3	3	4
3	2	5	5	5	5	4	4	4	4	4	4	3	3	3	3	3	4	3	3	3	2	3	4	1	3	3	4
3	1	4	4	4	4	4	4	3	3	3	3	3	3	3	2	2	2	2	2	2	1	2	1	1	2	1	1
3	2	4	4	4	4	4	4	5	5	5	5	5	5	5	5	5	5	5	5	5	5	2	2	2	5	5	5
1	2	2	3	2	4	2	4	4	2	3	4	4	3	3	2	4	3	5	4	3	4	2	2	2	4	5	4
1	2	2	2	2	3	5	4	3	5	4	4	4	4	3	3	4	3	4	4	3	3	3	5	5	5	3	4
1	2	4	4	4	5	4	5	5	5	5	5	4	1	2	3	2	1	5	3	2	1	1	1	1	4	3	5
1	1	4	4	4	4	4	4	4	4	4	4	4	3	3	4	3	2	3	2	2	4	2	1	3	4	3	4
1	1	4	4	3	4	4	4	4	4	4	4	5	3	4	4	5	5	5	5	3	5	5	5	5	5	5	5
1	1	5	5	4	3	4	4	4	4	3	5	4	4	4	5	4	5	4	3	5	4	4	3	5	5	5	4
1	1	1	1	1	5	1	3	4	5	1	3	4	3	2	1	1	1	1	4	3	3	1	3	1	4	4	4
1	1	5	5	5	5	5	5	5	5	5	5	4	4	2	4	5	4	2	2	4	4	5	4	4	1	5	3
1	2	1	3	1	2	1	4	3	2	2	1	4	4	3	3	4	3	4	4	2	4	3	3	3	5	5	5
1	1	3	2	2	2	2	1	1	2	2	4	5	5	5	5	5	2	2	2	1	4	1	1	1	3	4	4
1	1	5	5	5	5	5	5	5	5	5	5	5	1	3	1	5	1	1	5	1	3	1	5	5	5	5	5
1	2	3	3	4	4	4	4	4	4	4	4	5	1	2	1	4	5	5	4	2	5	5	5	5	5	5	5
1	1	4	4	4	4	4	4	4	4	4	4	3	3	3	1	2	2	2	2	1	1	1	1	4	5	5	5
1	1	4	4	2	5	4	4	4	4	2	2	4	2	2	4	2	2	2	2	2	4	2	2	2	2	4	4
1	1	3	3	3	3	4	4	5	4	3	5	5	1	1	5	1	5	1	1	1	5	4	2	5	5	2	2
1	1	5	5	5	5	5	5	5	5	5	5	5	3	2	2	3	4	4	3	3	2	3	2	3	4	4	3
1	2	3	4	3	3	3	4	4	4	4	4	3	3	3	3	1	2	1	2	3	3	1	1	1	4	3	4
1	2	3	3	3	3	1	5	5	5	5	5	5	3	4	5	5	4	5	5	3	5	1	4	1	5	5	5
1	2	3	4	3	3	4	5	5	5	4	4	4	2	4	4	4	3	5	4	2	4	3	3	3	5	5	5
1	1	1	3	1	4	3	2	5	3	4	4	4	2	2	4	5	5	5	3	4	4	2	2	5	5	5	5
1	2	2	2	1	2	2	5	2	1	1	2	4	3	5	5	3	3	3	5	3	4	2	3	5	5	4	4
1	1	1	2	2	1	2	5	2	3	1	2	4	3	4	5	1	2	3	4	5	5	4	5	5	4	4	3
1	1	3	3	3	5	5	5	5	5	5	5	3	1	1	1	3	5	3	3	1	3	1	3	1	3	5	3
1	1	2	2	2	4	1	1	2	2	4	2	4	4	3	5	4	3	4	4	2	4	5	4	2	4	5	4
1	2	3	3	3	3	3	4	3	4	2	1	4	4	3	4	4	4	4	3	4	4	3	3	4	3	4	4
1	1	3	3	3	3	3	3	3	3	3	4	3	4	4	3	1	3	1	1	1	1	3	1	1	1	1	1
1	1	1	1	1	1	2	2	2	2	3	3	3	3	4	4	3	3	4	2	2	3	1	1	1	3	5	4
1	1	5	5	5	5	5	5	5	5	5	5	4	2	2	5	4	4	4	4	3	4	1	4	4	4	4	1
1	2	1	1	1	2	1	3	1	1	2	2	4	4	4	3	4	4	4	4	2	3	3	4	4	4	3	3
1	1	3	3	3	4	5	4	3	4	4	4	3	2	1	1	2	2	2	2	1	1	1	2	1	3	4	4
1	1	5	5	5	5	5	5	5	5	5	5	2	2	3	2	4	4	4	3	2	4	4	4	2	4	4	4
1	1	5	5	5	5	5	5	5	5	5	5	5	5	5	4	5	5	5	5	5	5	5	5	5	5	4	4
1	2	4	4	4	4	4	4	4	4	5	5	4	5	5	5	5	5	5	5	5	5	5	5	5	5	5	5
1	1	2	2	2	2	2	3	3	2	1	1	1	1	4	1	1	5	1	5	2	5	5	5	2	5	4	4
1	2	3	3	3	3	2	3	4	4	4	3	3	3	3	3	2	3	2	4	1	3	2	2	4	4	5	5
1	2	3	3	4	4	4	4	4	4	4	5	5	2	4	4	4	4	4	4	4	4	4	4	4	5	5	5
1	1	3	3	4	3	3	4	5	5	4	4	4	2	4	3	3	3	4	3	1	4	1	3	3	4	4	4
1	2	2	3	2	3	3	4	4	2	3	4	4	3	2	3	4	4	4	3	2	3	4	4	3	4	4	3
1	2	2	3	2	3	3	4	4	2	3	4	4	3	2	3	4	4	4	3	2	3	4	4	3	4	4	3
1	1	3	3	4	4	5	4	5	4	3	4	2	1	1	5	1	2	2	1	1	1	2	2	1	3	4	4
1	1	5	5	5	5	5	5	5	5	5	5	4	4	4	5	5	5	5	5	4	5	5	5	5	5	3	4
1	1	5	5	5	5	5	5	5	5	5	5	5	5	5	5	5	5	5	5	4	5	5	5	5	5	5	5
1	2	3	3	3	4	3	3	4	4	3	3	1	2	1	1	1	4	4	3	1	4	1	1	1	5	5	5
1	1	3	3	3	4	3	2	3	4	3	4	4	4	4	4	4	3	3	4	3	4	4	4	3	5	5	5
1	2	3	3	3	4	4	3	4	4	3	3	2	2	2	3	2	2	2	3	3	3	2	3	3	2	3	3
1	1	5	5	5	4	4	5	5	4	5	5	5	1	2	3	2	3	4	2	1	1	1	1	1	2	3	4
1	1	2	4	4	4	4	3	3	5	3	5	5	5	5	5	5	5	5	5	5	5	4	3	3	4	4	4
1	2	2	4	4	3	2	2	4	2	4	3	2	1	2	4	1	1	1	1	4	1	1	1	4	1	4	4
1	2	3	3	2	3	4	3	2	2	3	2	4	2	2	4	3	2	2	2	2	3	3	2	3	4	3	4
1	2	2	3	2	4	3	4	4	2	2	4	4	3	3	4	1	1	1	2	1	4	1	1	1	4	4	4
1	2	4	4	4	4	4	5	4	4	4	4	4	4	4	4	4	5	5	4	3	4	4	4	4	5	4	4
1	2	5	5	5	5	4	5	5	4	4	5	4	4	5	3	3	3	3	3	1	5	3	4	3	5	5	3
1	1	3	3	3	3	4	4	4	3	3	3	1	1	2	4	1	4	4	2	1	5	1	1	2	5	5	5
1	1	4	4	4	4	5	5	5	5	5	5	4	4	4	5	4	4	4	4	1	4	2	2	1	5	4	4
1	1	3	3	3	3	4	4	4	4	3	4	3	4	2	3	2	2	3	3	3	4	1	1	1	4	4	4
1	2	5	5	5	5	4	5	5	4	4	5	4	4	5	3	3	3	3	3	1	5	3	4	3	5	5	3
1	2	4	4	4	4	2	4	4	2	4	4	4	4	2	4	5	4	4	2	4	4	4	5	3	4	4	4
1	2	2	3	2	3	2	4	3	2	2	4	2	2	2	2	2	2	2	2	2	2	4	4	3	4	4	4
1	1	2	3	2	2	2	4	4	4	3	4	4	2	2	4	4	2	3	3	1	4	2	1	1	4	4	4
1	1	3	3	3	4	4	3	4	4	3	4	5	5	5	4	3	3	3	3	3	3	2	2	2	4	4	5
1	1	3	3	3	4	4	4	4	4	4	4	4	3	3	4	4	3	4	4	3	4	3	3	3	4	4	4
1	2	3	3	3	3	3	3	3	3	3	3	5	2	2	5	1	2	2	2	2	4	2	1	3	3	2	1
1	2	3	3	3	4	3	4	3	4	3	4	5	5	2	3	2	2	3	2	2	4	1	3	2	5	5	5
1	1	2	2	2	2	4	4	4	4	3	4	2	3	3	3	4	4	3	2	2	2	2	2	2	4	4	4
1	1	5	5	5	5	4	5	5	5	5	5	5	5	5	4	5	4	5	4	4	5	5	5	5	4	4	4
1	2	3	3	2	3	4	4	4	4	4	3	4	3	4	4	3	3	4	2	2	2	2	3	2	4	4	4
1	2	1	1	1	3	3	3	4	4	4	4	4	2	2	4	1	2	1	1	1	3	1	1	1	5	5	5
1	1	2	2	2	2	4	4	4	4	4	4	2	2	3	4	4	3	4	2	4	4	3	4	4	4	3	2
1	2	2	2	2	3	4	3	4	4	4	4	4	3	3	2	2	3	4	3	3	4	2	2	2	4	4	4
1	1	3	3	3	4	4	4	4	4	3	4	2	1	2	2	3	3	3	2	1	2	2	2	4	2	2	2
1	1	3	3	4	4	3	5	4	2	2	2	2	2	4	4	2	3	4	1	1	2	1	1	2	4	4	2
1	1	4	4	2	2	4	4	5	5	5	5	5	1	5	4	4	4	5	5	5	5	4	5	4	4	4	1
1	1	1	3	2	5	3	5	3	2	2	3	4	3	2	3	3	3	2	5	1	4	3	3	3	5	5	5
1	2	3	4	4	4	4	5	4	4	4	4	3	4	4	4	3	3	3	4	2	5	2	4	3	4	5	5
1	1	4	4	3	5	4	4	4	4	4	5	4	4	3	1	2	2	1	3	3	4	3	3	3	5	1	1
1	2	4	3	3	4	5	4	5	5	5	5	5	1	4	1	5	5	5	5	1	5	3	3	3	5	5	5
1	2	3	3	3	3	3	4	4	4	3	4	3	2	3	4	4	4	4	3	2	4	4	3	3	3	3	3
1	2	3	3	4	4	5	5	5	5	5	5	3	3	4	3	4	4	4	4	2	5	4	3	4	4	3	3
1	2	3	3	2	3	2	4	3	2	3	4	4	2	4	2	2	4	2	2	2	4	4	4	4	4	4	4
1	1	5	5	3	4	4	4	4	4	4	5	3	2	2	2	1	1	3	2	1	2	1	3	1	4	3	2
1	2	3	3	3	3	3	4	4	4	4	4	5	3	1	2	3	4	4	3	3	3	2	2	2	4	5	5
1	2	4	3	3	4	5	5	5	4	4	4	3	3	3	4	3	3	4	3	3	3	1	2	2	4	5	5
1	2	4	3	3	3	4	5	4	4	4	3	5	4	4	4	4	4	5	4	3	4	4	4	4	5	5	4
1	1	4	3	3	3	3	4	3	4	3	3	4	3	4	5	3	3	3	2	1	4	1	1	1	4	4	4
1	2	3	3	3	3	5	4	4	5	5	4	4	2	2	2	3	4	4	3	1	4	3	3	4	4	4	4
1	2	5	5	4	5	4	4	4	4	4	5	4	4	4	4	4	4	4	3	2	4	3	4	3	4	4	4
1	1	3	4	3	4	2	3	3	3	4	2	5	4	4	2	3	3	5	3	2	3	4	4	4	5	5	5
1	1	1	3	2	5	3	4	2	5	4	3	5	5	5	4	5	3	4	3	1	5	4	4	1	5	1	5
1	2	3	3	3	3	3	3	4	3	4	4	4	3	4	3	3	4	4	3	2	4	5	4	3	4	3	2
1	1	3	3	3	4	4	4	4	4	5	5	5	4	4	5	5	5	5	4	3	5	5	5	4	4	4	4
1	1	1	3	3	3	5	5	5	5	5	5	5	4	5	5	3	3	3	4	1	4	2	2	1	4	5	5
1	2	4	4	4	5	5	5	5	5	4	5	4	3	4	3	3	4	4	3	3	4	3	4	3	3	3	3
3	2	2	4	4	2	3	3	2	2	2	2	5	3	5	5	5	5	5	5	5	5	5	5	5	5	5	5
3	1	4	4	4	4	4	4	4	4	4	4	4	4	2	1	4	5	5	3	4	4	4	4	1	5	5	5
2	2	3	4	4	4	4	5	5	5	4	4	4	5	5	5	5	5	5	5	5	5	5	4	4	4	4	5
3	1	5	5	5	5	5	5	5	5	5	5	5	5	5	5	5	5	5	5	5	5	5	5	5	5	5	5
2	2	5	4	5	4	5	5	5	5	4	4	5	5	4	5	5	5	5	5	4	4	4	4	4	4	5	4
3	1	4	4	4	2	4	5	5	5	4	4	5	4	4	4	5	5	5	5	5	5	5	5	5	4	4	4
1	1	5	5	4	4	4	4	4	4	4	4	4	4	4	4	4	4	5	5	5	5	4	5	4	5	5	5
2	2	5	4	5	5	5	5	5	4	5	4	5	5	5	4	5	4	5	5	5	4	5	4	4	4	4	4
2	2	4	4	4	4	5	5	5	4	4	5	4	4	4	4	4	4	4	4	4	4	4	4	4	4	4	4
1	2	4	4	4	4	4	5	5	4	5	5	4	2	3	4	4	4	5	4	2	4	4	4	4	5	5	5
1	2	5	5	5	5	5	5	5	5	5	5	2	2	2	2	5	4	3	4	4	5	5	5	4	5	5	5
1	1	2	4	3	4	5	5	5	5	5	5	3	3	3	4	3	4	4	3	1	3	3	3	3	4	4	5
2	1	3	3	4	3	4	4	5	3	3	3	4	1	1	1	1	1	1	1	1	1	1	1	1	1	1	1
2	1	4	4	4	4	4	4	4	4	4	4	2	2	2	2	2	4	4	2	2	2	5	2	2	4	4	4
1	1	5	5	5	5	4	2	2	4	2	2	4	5	5	2	5	5	4	5	2	5	5	5	2	5	3	4
3	2	4	4	3	4	4	4	3	4	4	5	4	4	4	3	4	4	4	4	3	4	5	4	4	4	3	3
3	2	2	1	3	2	3	4	4	4	3	4	3	2	3	3	2	3	4	2	3	3	3	3	3	3	3	4
2	2	2	3	3	3	3	4	3	3	4	4	3	4	4	4	3	4	4	3	3	4	3	3	4	3	4	4
3	1	2	2	2	3	1	1	2	1	1	1	4	4	2	1	2	2	2	2	3	3	2	4	3	2	2	2
1	1	5	5	4	4	5	4	5	5	5	5	5	4	1	4	2	4	3	1	5	3	3	5	4	2	4	3
1	2	4	5	4	5	5	5	5	5	5	4	3	3	4	4	5	3	2	4	2	4	3	4	1	3	4	4
2	2	5	5	3	5	4	2	4	4	4	5	4	3	5	4	5	5	1	4	5	4	4	5	3	5	5	5
1	1	2	4	3	3	5	3	5	4	5	1	5	5	4	4	3	3	5	3	3	4	2	4	3	5	5	3
1	1	5	3	5	3	4	5	5	4	2	5	3	5	4	4	5	4	1	5	4	4	5	5	5	5	2	4
3	1	3	2	4	3	5	5	1	3	4	4	4	4	4	3	1	5	5	3	5	4	1	5	3	3	5	5
2	2	5	5	4	5	4	3	5	5	3	1	5	5	4	5	5	4	4	4	5	5	5	4	5	3	5	3
2	1	4	4	3	3	3	2	3	5	5	5	4	4	4	4	4	4	4	4	1	5	3	5	4	5	4	5
1	1	3	5	4	5	5	4	5	5	4	2	4	3	2	4	5	5	5	4	3	4	4	5	5	4	4	5
2	1	2	1	2	1	1	1	1	3	3	1	1	1	1	4	2	3	4	4	1	5	3	2	3	3	2	2
2	1	1	5	5	4	4	5	5	5	5	2	5	3	5	3	5	5	5	4	5	3	3	4	5	5	1	4
1	1	2	5	2	4	1	3	5	3	3	2	2	2	3	4	3	2	3	1	4	2	3	5	1	2	3	3
3	1	3	4	5	3	3	2	5	5	3	5	3	5	5	3	5	5	2	5	5	4	3	5	2	5	4	1
2	1	2	5	2	2	3	1	3	1	1	3	2	3	1	3	1	2	3	5	1	1	2	5	2	2	1	1
1	2	5	5	5	4	4	3	5	5	5	2	5	5	5	5	5	3	4	4	4	4	4	5	3	4	3	5
2	1	3	2	2	5	2	2	2	2	2	1	3	2	2	1	2	1	1	4	2	3	2	2	4	1	3	2
1	2	2	2	2	3	1	3	2	5	2	2	3	2	3	2	3	2	2	3	2	2	3	3	2	2	3	3
2	1	5	4	4	4	5	5	4	3	1	4	4	3	4	4	4	3	5	5	4	2	3	4	1	4	5	5
1	2	2	3	2	5	3	5	4	5	1	3	5	5	5	2	4	5	5	5	3	5	2	5	4	3	5	5
1	1	3	3	5	5	3	5	5	5	4	2	5	2	1	5	5	4	3	4	5	4	5	4	5	4	5	4
2	2	5	5	4	5	3	3	3	5	3	5	5	5	4	4	3	3	5	4	1	5	4	5	3	4	5	4
1	1	4	3	1	5	5	1	4	4	5	4	5	4	3	5	5	4	5	4	3	5	4	4	5	5	4	5
1	2	4	5	3	5	4	4	4	4	1	4	4	3	3	4	1	4	4	4	4	4	1	5	4	5	5	5
3	1	5	5	4	3	4	5	5	3	5	5	5	5	4	3	2	5	5	4	3	5	5	5	3	4	5	4
2	2	5	4	2	5	3	1	4	2	4	5	4	5	2	5	5	3	5	5	3	5	1	5	3	3	5	5
1	1	5	5	5	1	3	5	5	5	3	5	4	4	3	3	4	5	5	2	3	5	5	5	3	4	3	5
3	2	5	5	3	4	4	1	1	5	5	4	3	5	5	5	1	5	3	3	4	4	4	5	3	4	5	4
3	2	4	5	4	4	2	5	4	5	4	4	5	5	4	4	5	3	5	5	4	3	5	5	5	5	5	3
2	1	2	2	3	4	3	2	2	5	5	5	1	2	2	1	1	5	4	3	1	1	3	2	2	1	3	2
1	2	3	1	1	1	2	4	2	3	3	3	2	2	5	1	3	2	2	1	1	2	4	2	2	1	2	1
2	2	3	5	5	5	5	5	4	2	1	2	4	3	5	2	5	5	1	3	5	4	5	4	3	4	4	3
3	2	5	4	3	5	2	3	4	3	3	5	5	5	1	1	4	4	4	1	5	3	5	4	5	3	4	2
3	1	5	5	5	5	2	5	5	5	5	2	3	4	3	4	4	5	4	2	5	3	4	5	5	5	1	4
3	2	3	3	3	1	2	3	1	2	1	3	2	2	3	2	3	1	2	2	2	4	1	2	3	2	1	3
2	2	3	4	4	5	5	4	3	3	4	5	2	5	5	5	5	5	5	4	4	5	2	5	5	5	5	4
2	1	5	4	5	4	5	1	4	5	5	4	4	5	4	4	4	2	5	5	3	4	4	4	3	3	4	1
1	2	5	1	5	4	4	4	5	5	5	5	4	5	5	4	5	4	5	3	4	5	4	4	4	3	4	5
3	1	5	4	4	1	5	5	3	5	4	5	4	3	4	3	5	3	4	5	5	5	5	5	5	4	5	5
2	2	5	4	4	4	4	5	5	4	1	4	3	3	4	5	4	5	4	5	3	5	3	4	5	5	1	5
2	2	5	4	5	5	5	4	2	5	5	4	5	5	1	4	5	4	5	4	5	4	4	5	3	4	4	4
3	2	3	3	4	4	4	4	4	5	4	2	5	4	4	4	4	4	5	4	4	5	5	2	3	3	5	5
2	1	5	3	4	5	5	4	4	4	4	4	5	4	4	2	3	5	5	5	2	5	5	3	2	4	5	1
1	2	1	4	5	3	5	5	4	5	4	5	5	4	2	3	5	3	4	4	5	5	5	4	3	5	2	4
3	1	4	5	4	5	5	5	5	4	2	5	1	5	2	4	1	1	5	2	5	1	5	4	5	5	5	5
1	2	4	2	1	5	3	2	1	3	3	1	2	1	3	2	5	2	2	3	1	3	1	1	2	5	3	2
1	2	3	3	2	1	2	2	3	2	1	2	2	2	1	1	2	3	4	3	2	4	1	3	4	3	2	2
3	2	5	4	5	5	5	3	5	5	5	5	4	4	5	2	5	5	3	5	5	5	4	5	3	3	5	5
2	2	5	1	3	5	2	5	5	4	4	5	4	4	5	5	5	5	2	4	1	5	3	4	5	5	4	4
1	1	5	1	5	5	5	5	4	5	5	2	1	1	5	4	3	4	1	5	5	4	5	3	4	4	3	4
3	1	3	5	1	4	5	4	3	1	5	5	5	3	4	3	5	5	5	4	3	4	4	2	3	5	5	1
1	1	3	4	5	4	3	4	3	1	5	5	5	3	2	5	3	4	5	5	4	5	3	4	4	2	4	4
1	1	3	2	1	2	4	1	2	2	1	3	1	3	2	2	2	2	3	2	3	2	1	3	3	2	2	2
2	2	5	4	5	5	4	5	5	2	5	4	5	3	5	4	3	3	3	5	4	4	4	3	4	5	4	3
3	1	5	5	5	4	5	5	4	4	3	3	3	3	3	3	2	4	5	4	5	5	2	5	5	4	4	5
2	1	1	5	5	4	5	5	5	5	4	3	5	3	5	4	4	4	5	4	5	3	5	5	5	3	5	5
2	2	5	4	1	4	5	4	5	2	4	5	4	4	4	2	4	5	4	4	5	5	5	5	5	4	5	3
1	2	3	4	4	3	1	3	4	5	5	3	5	5	3	5	4	3	4	4	5	4	5	4	5	5	3	2
3	1	4	4	5	5	4	5	4	5	4	3	3	4	5	4	4	5	4	3	5	5	4	4	5	5	5	4
1	1	5	3	4	4	3	4	4	5	5	5	4	5	5	5	4	5	3	5	4	4	4	5	5	2	5	4
2	2	5	4	5	5	3	2	1	2	1	2	5	4	5	5	5	3	4	4	5	5	4	5	4	5	5	4
3	1	1	5	4	4	4	4	5	5	5	2	5	5	3	4	4	4	4	5	3	4	3	4	4	4	5	5
2	2	3	5	5	5	5	4	5	3	4	5	4	5	5	5	5	4	1	3	4	5	2	4	5	3	5	3
1	1	4	5	1	1	5	4	5	1	4	5	4	4	5	5	4	4	5	4	5	1	4	5	5	5	4	4
3	2	2	2	2	3	2	2	2	2	1	3	4	1	3	2	3	4	1	3	2	3	1	2	1	1	3	2
1	2	4	4	3	4	1	4	3	4	5	4	4	5	1	5	4	3	1	5	5	5	4	5	5	5	5	3
1	2	1	5	5	2	5	2	1	4	3	4	5	3	4	5	3	5	4	5	5	5	4	5	4	5	5	4
3	2	1	5	2	5	5	5	4	5	5	5	4	3	5	3	4	1	5	2	5	4	4	3	4	4	5	4
